# Supplementary material for: Trans-scale relationship analysis between the pore structure and macro parameters of backfill and slurry
Source: R Soc Open Sci. 2019 Jun 26;6(6):190389. doi: 10.1098/rsos.190389 (PMC6599773; doi:10.1098/rsos.190389)
Supplement: Trans-scale correlation calculation of the parameters for mechanical properties [file rsos190389supp4.xlsx]

## Sheet: Figure 11's data
Table 4 Trans-scale correlation calculation of the parameters for mechanical properties(Figure 11)
Name	7d			28d
	Fractal dimension	Strength	Water content	Fractal dimension	Strength	Porosity
Unit		Mpa	%		Mpa	%
A1	1.773	0.985	0.71	1.787	1.652	1.99
A2	1.8	0.838	1.69	1.794	1.565	2.39
A3	1.774	0.74	1.81	1.828	1.555	2.69
A4	1.808	0.601	1.92	1.798	1.575	2.51
B1	1.79	0.715	13.2	1.799	1.53	14.13
B2	1.775	0.661	6.47	1.794	1.245	13.41
B3	1.788	0.588	7.16	1.824	1.125	13.37
B4	1.805	0.535	10.87	1.794	1.39	13.12
